# Supplementary material for: Characterization of Volatile Substances in Pu-erh Tea (Raw Tea) at Different Storage Times
Source: Foods. 2025 Feb 28;14(5):840. doi: 10.3390/foods14050840 (PMC11898881; doi:10.3390/foods14050840)
Supplement: Supplementary file 1 [file foods-14-00840-s001.zip]

Archive with 1 entries (1 files):
- foods-3459801-supplementary.pdf
